# Supplementary material for: PsGSTF3, an Anthocyanin-Related Glutathione S-Transferase Gene, Is Essential for Petal Coloration in Tree Peony
Source: Int J Mol Sci. 2022 Jan 26;23(3):1423. doi: 10.3390/ijms23031423 (PMC8836093; doi:10.3390/ijms23031423)
Supplement: Supplementary file 1 [file ijms-23-01423-s001.zip]

Archive with 1 entries (1 files):
- ijms-1546468-supplementary.pdf
